# Supplementary material for: Age 23 years + oral health questionnaire in Avon Longitudinal Study of Parents and Children
Source: Wellcome Open Res. 2018 Apr 30;3:34. Originally published 2018 Mar 26. [Version 2] doi: 10.12688/wellcomeopenres.14159.2 (PMC5941244; doi:10.12688/wellcomeopenres.14159.2)
Supplement: Supplementary file 1 [file wellcomeopenres-3-15869-s0000.tgz]

Archive with 1 entries (1 files):
- 433dd9fd-e3b0-45e7-883a-830ab4ee02de.pdf
